# Supplementary material for: Neuronal Differentiation of GBM-Initiating Cells Combined with Elimination of Undifferentiated Cells Preserves Motor Function
Source: Cells. 2026 Mar 18;15(6):539. doi: 10.3390/cells15060539 (PMC13026033; doi:10.3390/cells15060539)
Supplement: Supplementary file 1 [file cells-15-00539-s001.zip]

Archive with 9 entries (9 files):
- cells-4180682 0316 Supplementary video.mp4
- cells-4180682-Supplementary Figure S1.tiff
- cells-4180682-Supplementary Figure S2.tiff
- cells-4180682-Supplementary Figure S3.tiff
- cells-4180682-Supplementary FIgure S4.tiff
- cells-4180682-Supplementary Figure S5.tiff
- cells-4180682-Supplementary Figure S6.tiff
- cells-4180682-Supplementary information.pdf
- cells-4180682-Supplementary video.pdf
